# Supplementary material for: A Single-Cell Level and Connectome-Derived Computational Model of the Drosophila Brain
Source: Front Neuroinform. 2019 Jan 10;12:99. doi: 10.3389/fninf.2018.00099 (PMC6335393; doi:10.3389/fninf.2018.00099)
Supplement: Figure S1 — The input (ordinate) and output (abscissa) contact points of each neuron generally follow a linear relationship in a double-logarithmic plot. The solid line represents the linear regression of the data: log(y) = 0.48 * log(x) + 2.6. [file Data_Sheet_1.ZIP]

Archive with 11 entries (8 files):
- figs/
- figs/S1_Fig.tif
- figs/S2_Fig.tif
- figs/S3_Fig.tif
- sp.txt
- table/
- table/S1_Table.xlsx
- video/
- video/S1_Video.mp4
- video/S2_Video.mp4
- video/S3_Video.mp4
