# Supplementary material for: A Single-Cell Level and Connectome-Derived Computational Model of the Drosophila Brain
Source: Front Neuroinform. 2019 Jan 10;12:99. doi: 10.3389/fninf.2018.00099 (PMC6335393; doi:10.3389/fninf.2018.00099)
Supplement: Figure S1 — The input (ordinate) and output (abscissa) contact points of each neuron generally follow a linear relationship in a double-logarithmic plot. The solid line represents the linear regression of the data: log(y) = 0.48 * log(x) + 2.6. [file Data_Sheet_1.ZIP › sp.txt]

Supplemental Figure 1: figs/S1_Fig.tif
Supplemental Figure 2: figs/S2_Fig.tif
Supplemental Figure 3: figs/S3_Fig.tif
Supplemental Table 1: table/S1_Table.xlsx
Supplemental Video 1: video/S1_Video.mp4
Supplemental Video 2:video/S2_Video.mp4
Supplemental Video 3:video/S3_Video.mp4
