# Supplementary material for: A Single-Cell Level and Connectome-Derived Computational Model of the Drosophila Brain
Source: Front Neuroinform. 2019 Jan 10;12:99. doi: 10.3389/fninf.2018.00099 (PMC6335393; doi:10.3389/fninf.2018.00099)
Supplement: Figure S1 — The input (ordinate) and output (abscissa) contact points of each neuron generally follow a linear relationship in a double-logarithmic plot. The solid line represents the linear regression of the data: log(y) = 0.48 * log(x) + 2.6. [file Data_Sheet_1.ZIP › table/S1_Table.xlsx]

## Sheet: 工作表1
Neuron	resting potential (mV)	spike threshold (mV)	reversal potential (mV)	action potential (mV)	Capacitance (F)	leaky time constant (ms)	Resistance (Ω)	STD (ms)	PSP amplitude (mV)
DN1(Ruta et al. 2010)	-55~-50						250M
DA1(Ruta et al. 2010)							40M~90M
DC1(Ruta et al. 2010)
H2/H1(Farrow, Haag, and Borst 2006;Krotki, n.d.)	-45, -60			20			10M
HS(Farrow, Haag, and Borst 2006;Krotki, n.d.)	-50, -60			10			3.5M~4.5M		5, 2
CHL(Farrow, Haag, and Borst 2006;Krotki, n.d.)	-50, -60						3.5M~4.5M		4
CV-c(Donlea, Pimentel, and Miesenböck 2014)	-60	-50~-20				37	900M~1000M
olfactory projection neuron(Donlea, Pimentel, and Miesenböck 2014)				10		11	600M~700M
or43b(PN)(Root et al. 2007)
GABALN(Wilson and Laurent 2005)	-60~-55	-39		40			1G~4G		26
PN(or22atoDM2)(Wilson, Turner, and Laurent 2004)	-60~-55	-50~-45		<12
P2x2(Hu, Zhang, and Wang 2010)									5,15
Glu-cl LN(Liu and Wilson 2013)									*
EXF11(Weir, Schnell, and Dickinson 2014)	-60	-55~-50
Cry(Sheeba et al. 2008)	-49, -50	-45		>20	12p		305M
pdf(McCarthy et al. 2011)	-60	~-50		>20			~2G
DM1 PN(Gouwens and Wilson 2009)	-57.8, -60	-40			0.8u/cm2		598M, 10.1G
Lawf2(Tuthill et al. 2014)	-61, -57.6	~-50		>10			1.07G
NP3481,GH298,NP3056,LCCH3(Nagel, Hong, and Wilson 2015)	-60~-50	-40					800M	893
OK107 cholinergic(Gu and O’Dowd 2006)	-60.9						1G		4
KC(Turner, Bazhenov, and Laurent 2008)	-58	>3.5	-57.8	<15	1u/cm2		>10G		1.4
Reference:
Donlea, Jeffrey M., Diogo Pimentel, and Gero Miesenböck. 2014. “Neuronal Machinery of Sleep Homeostasis in Drosophila.” Neuron 81 (4): 860–72. https://doi.org/10.1016/j.neuron.2013.12.013.
Farrow, Karl, Juergen Haag, and Alexander Borst. 2006. “Nonlinear, Binocular Interactions Underlying Flow Field Selectivity of a Motion-Sensitive Neuron.” Nature Neuroscience 9 (10): 1312–20. https://doi.org/10.1038/nn1769.
Gouwens, Nathan W., and Rachel I. Wilson. 2009. “Signal Propagation in Drosophila Central Neurons.” The Journal of Neuroscience 29 (19): 6239–49. https://doi.org/10.1523/JNEUROSCI.0764-09.2009.
Gu, Huaiyu, and Diane K. O’Dowd. 2006. “Cholinergic Synaptic Transmission in Adult Drosophila Kenyon Cells In Situ.” The Journal of Neuroscience 26 (1): 265–72. https://doi.org/10.1523/JNEUROSCI.4109-05.2006.
Hu, Aiqun, Wei Zhang, and Zuoren Wang. 2010. “Functional Feedback from Mushroom Bodies to Antennal Lobes in the Drosophila Olfactory Pathway.” Proceedings of the National Academy of Sciences 107 (22): 10262–67. https://doi.org/10.1073/pnas.0914912107.
Krotki, Maximilian Albert Jösch. n.d. “Lobula Plate Tangential Cells in Drosophila Melanogaster; Response Properties, Synaptic Organization &amp; Input Channels.”
Liu, Wendy W., and Rachel I. Wilson. 2013. “Glutamate Is an Inhibitory Neurotransmitter in the Drosophila Olfactory System.” Proceedings of the National Academy of Sciences 110 (25): 10294–99. https://doi.org/10.1073/pnas.1220560110.
McCarthy, Ellena v, Ying Wu, Tagide deCarvalho, Christian Brandt, Guan Cao, and Michael N. Nitabach. 2011. “Synchronized Bilateral Synaptic Inputs to Drosophila Melanogaster Neuropeptidergic Rest/Arousal Neurons.” The Journal of Neuroscience 31 (22): 8181–93. https://doi.org/10.1523/JNEUROSCI.2017-10.2011.
Nagel, Katherine I., Elizabeth J. Hong, and Rachel I. Wilson. 2015. “Synaptic and Circuit Mechanisms Promoting Broadband Transmission of Olfactory Stimulus Dynamics.” Nature Neuroscience 18 (1): 56–65. https://doi.org/10.1038/nn.3895.
Root, Cory M., Julia L. Semmelhack, Allan M. Wong, Jorge Flores, and Jing W. Wang. 2007. “Propagation of Olfactory Information in Drosophila.” Proceedings of the National Academy of Sciences 104 (28): 11826–31. https://doi.org/10.1073/pnas.0704523104.
Ruta, Vanessa, Sandeep Robert Datta, Maria Luisa Vasconcelos, Jessica Freeland, Loren L. Looger, and Richard Axel. 2010. “A Dimorphic Pheromone Circuit in Drosophila from Sensory Input to Descending Output.” Nature 468 (7324): 686–90. https://doi.org/10.1038/nature09554.
Sheeba, Vasu, Huaiyu Gu, Vijay K. Sharma, Diane K. O’Dowd, and Todd C. Holmes. 2008. “Circadian- and Light-Dependent Regulation of Resting Membrane Potential and Spontaneous Action Potential Firing of Drosophila Circadian Pacemaker Neurons.” Journal of Neurophysiology 99 (2): 976–88. https://doi.org/10.1152/jn.00930.2007.
Turner, Glenn C., Maxim Bazhenov, and Gilles Laurent. 2008. “Olfactory Representations by Drosophila Mushroom Body Neurons.” Journal of Neurophysiology 99 (2): 734–46. https://doi.org/10.1152/jn.01283.2007.
Tuthill, John C., Aljoscha Nern, Gerald M. Rubin, and Michael B. Reiser. 2014. “Wide-Field Feedback Neurons Dynamically Tune Early Visual Processing.” Neuron 82 (4): 887–95. https://doi.org/10.1016/j.neuron.2014.04.023.
Weir, Peter T., Bettina Schnell, and Michael H. Dickinson. 2014. “Central Complex Neurons Exhibit Behaviorally Gated Responses to Visual Motion in Drosophila.” Journal of Neurophysiology 111 (1): 62–71. https://doi.org/10.1152/jn.00593.2013.
Wilson, Rachel I., and Gilles Laurent. 2005. “Role of GABAergic Inhibition in Shaping Odor-Evoked Spatiotemporal Patterns in the Drosophila Antennal Lobe.” J. Neurosci. 25 (40): 9069–79.
Wilson, Rachel I., Glenn C. Turner, and Gilles Laurent. 2004. “Transformation of Olfactory Representations in the Drosophila Antennal Lobe.” Science 303 (5656): 366–70.
